# Supplementary material for: Cyclin B Export to the Cytoplasm via the Nup62 Subcomplex and Subsequent Rapid Nuclear Import Are Required for the Initiation of Drosophila Male Meiosis
Source: Cells. 2023 Nov 11;12(22):2611. doi: 10.3390/cells12222611 (PMC10670764; doi:10.3390/cells12222611)
Supplement: Supplementary file 1 [file cells-12-02611-s001.zip]

Archive with 1 entries (1 files):
- cells-2684197-supplementary.pdf
